# Supplementary material for: Microbial communities associated with two populations of the sponge Chondrilla nucula under present and projected climate conditions in the Aegean Sea
Source: Biodivers Data J. 2026 Apr 29;14:e187301. doi: 10.3897/BDJ.14.e187301 (PMC13150538; doi:10.3897/BDJ.14.e187301)
Supplement: Supplementary material 2 — Summary statistics for the 16S rRNA gene Illumina data. [file bdj-14-e187301-s002.tsv]

sample_andFile_alias_basename	accession nb _ read_fastq file submitted	nb_reads	%adapter-free_5prime	%primer_at5prime_raw	%primer_at5prime_clean	%read_through_raw	%read_through_clean
T701-T5A-t1p1r1-1st_S385_L001_R1	ERR14231474_1.fastq.gz	362139	100	94.172	0	0.102	0
T701-T5A-t1p1r1-1st_S385_L001_R2	ERR14231474_2.fastq.gz	362139	100	90.364	0	0.007	0
T701-T5B-t1p1r2-1st_S386_L001_R1	ERR14231475_1.fastq.gz	339591	100	94.229	0	0.062	0
T701-T5B-t1p1r2-1st_S386_L001_R2	ERR14231475_2.fastq.gz	339591	100	90.437	0	0.006	0
T701-T5C-t1p1r3-1st_S387_L001_R1	ERR14231476_1.fastq.gz	335773	100	94.108	0	0.094	0
T701-T5C-t1p1r3-1st_S387_L001_R2	ERR14231476_2.fastq.gz	335773	100	90.273	0	0.004	0
T701-T5D-t1p1r4-1st_S388_L001_R1	ERR14231477_1.fastq.gz	310496	100	93.619	0	0.146	0
T701-T5D-t1p1r4-1st_S388_L001_R2	ERR14231477_2.fastq.gz	310496	100	90.297	0	0.014	0
T701-T5E-t1p2r1-1st-2nd-ex_S389_L001_R1	ERR14231478_1.fastq.gz	280829	100	93.732	0	0.166	0
T701-T5E-t1p2r1-1st-2nd-ex_S389_L001_R2	ERR14231478_2.fastq.gz	280829	100	90.531	0	0.014	0
T701-T5F-t1p2r2-1st_S390_L001_R1	ERR14231479_1.fastq.gz	274815	100	93.666	0	0.113	0
T701-T5F-t1p2r2-1st_S390_L001_R2	ERR14231479_2.fastq.gz	274815	100	90.05	0	0.016	0
T701-T5G-t1p2r3-1st-2nd-ex_S391_L001_R1	ERR14231480_1.fastq.gz	256220	100	93.658	0	0.076	0
T701-T5G-t1p2r3-1st-2nd-ex_S391_L001_R2	ERR14231480_2.fastq.gz	256220	100	90.595	0	0.011	0
T701-T5H-t1p2r4-1st-2nd-ex_S392_L001_R1	ERR14231481_1.fastq.gz	288696	100	93.725	0	0.078	0
T701-T5H-t1p2r4-1st-2nd-ex_S392_L001_R2	ERR14231481_2.fastq.gz	288696	100	90.513	0	0.007	0
T702-T5A-t2p1r1-1st_S393_L001_R1	ERR14231482_1.fastq.gz	285156	100	93.94	0	0.115	0
T702-T5A-t2p1r1-1st_S393_L001_R2	ERR14231482_2.fastq.gz	285156	100	88.313	0	0.008	0
T702-T5B-t2p1r2-1st_S394_L001_R1	ERR14231483_1.fastq.gz	250588	100	93.936	0	0.07	0
T702-T5B-t2p1r2-1st_S394_L001_R2	ERR14231483_2.fastq.gz	250588	100	88.742	0	0.004	0
T702-T5C-t2p1r3-1st_S395_L001_R1	ERR14231484_1.fastq.gz	298654	100	93.833	0	0.066	0
T702-T5C-t2p1r3-1st_S395_L001_R2	ERR14231484_2.fastq.gz	298654	100	88.502	0	0.013	0.01
T702-T5D-t2p1r4-1st-2nd-ex_S396_L001_R1	ERR14231485_1.fastq.gz	288267	100	94.073	0	0.05	0
T702-T5D-t2p1r4-1st-2nd-ex_S396_L001_R2	ERR14231485_2.fastq.gz	288267	100	88.746	0	0.007	0
T702-T5E-t2p2r1-1st_S397_L001_R1	ERR14231486_1.fastq.gz	266347	100	94.158	0	0.042	0
T702-T5E-t2p2r1-1st_S397_L001_R2	ERR14231486_2.fastq.gz	266347	100	89.261	0	0.007	0
T702-T5F-t2p2r2-1st-2nd-ex_S398_L001_R1	ERR14231487_1.fastq.gz	259026	100	94.008	0	0.027	0
T702-T5F-t2p2r2-1st-2nd-ex_S398_L001_R2	ERR14231487_2.fastq.gz	259026	100	88.629	0	0.005	0
T702-T5G-t2p2r3-1st-2nd-ex_S399_L001_R1	ERR14231488_1.fastq.gz	239255	100	94.096	0	0.036	0
T702-T5G-t2p2r3-1st-2nd-ex_S399_L001_R2	ERR14231488_2.fastq.gz	239255	100	89.135	0	0.007	0
T702-T5H-t2p2r4-1st_S400_L001_R1	ERR14231489_1.fastq.gz	242879	100	93.716	0	0.07	0
T702-T5H-t2p2r4-1st_S400_L001_R2	ERR14231489_2.fastq.gz	242879	100	88.94	0	0.008	0
T703-T5A-t3p1r1-1st-2nd-ex_S401_L001_R1	ERR14231490_1.fastq.gz	328157	100	94.049	0	0.095	0
T703-T5A-t3p1r1-1st-2nd-ex_S401_L001_R2	ERR14231490_2.fastq.gz	328157	100	90.449	0	0.008	0
T703-T5B-t3p1r2-1st-2nd-ex_S402_L001_R1	ERR14231491_1.fastq.gz	252488	100	94.166	0	0.05	0
T703-T5B-t3p1r2-1st-2nd-ex_S402_L001_R2	ERR14231491_2.fastq.gz	252488	100	90.66	0	0.004	0
T703-T5D-t3p1r4-1st_S404_L001_R1	ERR14231493_1.fastq.gz	262226	100	93.911	0	0.03	0
T703-T5D-t3p1r4-1st_S404_L001_R2	ERR14231493_2.fastq.gz	262226	100	90.454	0	0.003	0
T703-T5E-t3p2r1-1st_S405_L001_R1	ERR14231494_1.fastq.gz	238864	100	93.879	0	0.053	0
T703-T5E-t3p2r1-1st_S405_L001_R2	ERR14231494_2.fastq.gz	238864	100	90.582	0	0.008	0
T703-T5F-t3p2r2-1st_S406_L001_R1	ERR14231495_1.fastq.gz	254398	100	93.899	0	0.048	0
T703-T5F-t3p2r2-1st_S406_L001_R2	ERR14231495_2.fastq.gz	254398	100	90.282	0	0.008	0
T703-T5G-t3p2r3-1st_S407_L001_R1	ERR14231496_1.fastq.gz	211525	100	93.728	0	0.054	0
T703-T5G-t3p2r3-1st_S407_L001_R2	ERR14231496_2.fastq.gz	211525	100	90.546	0	0.005	0
T703-T5H-t3p2r4-1st_S408_L001_R1	ERR14231497_1.fastq.gz	225143	100	93.597	0	0.088	0
T703-T5H-t3p2r4-1st_S408_L001_R2	ERR14231497_2.fastq.gz	225143	100	90.53	0	0.011	0
T704-T5B-Tank1-1st-el_S410_L001_R1	ERR14231498_1.fastq.gz	228240	100	91.198	0	0.055	0
T704-T5B-Tank1-1st-el_S410_L001_R2	ERR14231498_2.fastq.gz	228240	100	90.405	0	0.005	0
T704-T5C-Tank2-1st-el_S411_L001_R1	ERR14231499_1.fastq.gz	238129	100	91.626	0	0.05	0
T704-T5C-Tank2-1st-el_S411_L001_R2	ERR14231499_2.fastq.gz	238129	100	90.086	0	0.009	0
T704-T5D-Tank3-1st-el_S412_L001_R1	ERR14231500_1.fastq.gz	224630	100	91.836	0	0.04	0
T704-T5D-Tank3-1st-el_S412_L001_R2	ERR14231500_2.fastq.gz	224630	100	90.16	0	0.01	0
T704-T5E-Negative-new-1st-el_S413_L001_R1	ERR14231501_1.fastq.gz	633	100	90.363	0	0	0
T704-T5E-Negative-new-1st-el_S413_L001_R2	ERR14231501_2.fastq.gz	633	100	91.469	0	0	0
T704-T5A-EB_S409_L001_R1	ERR14231502_1.fastq.gz	544	100	92.279	0	0	0
T704-T5A-EB_S409_L001_R2	ERR14231502_2.fastq.gz	544	100	86.029	0	0	0
T704-T5F-16s-PCRbl_S414_L001_R1	ERR14231503_1.fastq.gz	66	100	96.97	0	0	0
T704-T5F-16s-PCRbl_S414_L001_R2	ERR14231503_2.fastq.gz	66	100	59.091	0	0	0
SUM READS		14583436
AVERAGE READS/SAMPLE (R1+R2 , excl. blanks)		540036
Min reads in blank sample (R1+R2)		132
Min reads in blank sample (R1+R2)		1266
