# Supplementary material for: Microbial communities associated with two populations of the sponge Chondrilla nucula under present and projected climate conditions in the Aegean Sea
Source: Biodivers Data J. 2026 Apr 29;14:e187301. doi: 10.3897/BDJ.14.e187301 (PMC13150538; doi:10.3897/BDJ.14.e187301)
Supplement: Supplementary material 4 — Summary statistics on the 8 custom-made training datasets tested with the RDP classifier. [file bdj-14-e187301-s004.tsv]

Training dataset	# of sequences	# class	# order	# family	# genus	avg # unique sequences/taxon	AUC	Specificity, bootstrap 80	Sensitivity, bootstrap 80
LONG_g	38,188	116	298	748	2393	15.8	0.53	0.3	0.92
LONG_s	12,349	109	245	582	1710	1.9	n/a	n/a	n/a
LSU_g	131,009	93	325	1067	5671	22.5	0.64	0.38	0.93
LSU_s	49,278	89	315	998	5294	1.5	n/a	n/a	n/a
SSU_g	29,784	96	321	953	3795	7.6	0.61	0.73	0.43
SSU_s	19,732	93	301	899	3607	1.5	n/a	n/a	n/a
ITS_g	641,647	120	374	1178	7029	90.4	0.99	1	0.93
ITS_s	203,384	119	370	1120	6741	3.4	n/a	n/a	n/a
#: number; avg: average; g: genus-level classified; s: species-level classified ; AUC: Area Under the Curve (for more information, refer to methods)
