# Supplementary material for: Microbial communities associated with two populations of the sponge Chondrilla nucula under present and projected climate conditions in the Aegean Sea
Source: Biodivers Data J. 2026 Apr 29;14:e187301. doi: 10.3897/BDJ.14.e187301 (PMC13150538; doi:10.3897/BDJ.14.e187301)
Supplement: Supplementary material 6 — Metadata associated with publicly accessible data resources of the present study. [file bdj-14-e187301-s006.tsv]

study_accession #	original_submission_db	Biosample	sample_accession #	experiment_accession #	run_accession #	download_link R1; downlaod link R2	sample name	sample_andFile_alias_basename	Barcode_nb	Temperature	pH	targeted_group	barcode	technology	experiment year	submission year	nb_reads
PRJEB85273	ENA	SAMEA117634286	ERS22989217	ERX13631707	ERR14231474	ftp.sra.ebi.ac.uk/vol1/run/ERR142/ERR14231474/T701-T5A-t1p1r1-1st_S385_R1.fastq.gz;ftp.sra.ebi.ac.uk/vol1/run/ERR142/ERR14231474/T701-T5A-t1p1r1-1st_S385_R2.fastq.gz	Control_North_biorep1	t1p1r1_1st	n/a	27.09	8.07	prokaryotes	16S (V3-V4)	Illumina_Miseq	2023	2025	362,139
PRJEB85273	ENA	SAMEA117634287	ERS22989218	ERX13631708	ERR14231475	ftp.sra.ebi.ac.uk/vol1/run/ERR142/ERR14231475/T701-T5B-t1p1r2-1st_S386_R1.fastq.gz;ftp.sra.ebi.ac.uk/vol1/run/ERR142/ERR14231475/T701-T5B-t1p1r2-1st_S386_R2.fastq.gz	Control_North_biorep2	t1p1r2_1st	n/a	27.09	8.07	prokaryotes	16S (V3-V4)	Illumina_Miseq	2023	2025	339,591
PRJEB85273	ENA	SAMEA117634288	ERS22989219	ERX13631709	ERR14231476	ftp.sra.ebi.ac.uk/vol1/run/ERR142/ERR14231476/T701-T5C-t1p1r3-1st_S387_R1.fastq.gz;ftp.sra.ebi.ac.uk/vol1/run/ERR142/ERR14231476/T701-T5C-t1p1r3-1st_S387_R2.fastq.gz	Control_North_biorep3	t1p1r3_1st	n/a	27.09	8.07	prokaryotes	16S (V3-V4)	Illumina_Miseq	2023	2025	335,773
PRJEB85273	ENA	SAMEA117634289	ERS22989220	ERX13631710	ERR14231477	ftp.sra.ebi.ac.uk/vol1/run/ERR142/ERR14231477/T701-T5D-t1p1r4-1st_S388_R1.fastq.gz;ftp.sra.ebi.ac.uk/vol1/run/ERR142/ERR14231477/T701-T5D-t1p1r4-1st_S388_R2.fastq.gz	Control_North_biorep4	t1p1r4_1st	n/a	27.09	8.07	prokaryotes	16S (V3-V4)	Illumina_Miseq	2023	2025	310,496
PRJEB85273	ENA	SAMEA117634290	ERS22989221	ERX13631711	ERR14231478	ftp.sra.ebi.ac.uk/vol1/run/ERR142/ERR14231478/T701-T5E-t1p2r1-1st-2nd-ex_S389_R1.fastq.gz;ftp.sra.ebi.ac.uk/vol1/run/ERR142/ERR14231478/T701-T5E-t1p2r1-1st-2nd-ex_S389_R2.fastq.gz	Control_South_biorep1	t1p2r1_1st_2nd	n/a	27.09	8.07	prokaryotes	16S (V3-V4)	Illumina_Miseq	2023	2025	280,829
PRJEB85273	ENA	SAMEA117634291	ERS22989222	ERX13631712	ERR14231479	ftp.sra.ebi.ac.uk/vol1/run/ERR142/ERR14231479/T701-T5F-t1p2r2-1st_S390_R1.fastq.gz;ftp.sra.ebi.ac.uk/vol1/run/ERR142/ERR14231479/T701-T5F-t1p2r2-1st_S390_R2.fastq.gz	Control_South_biorep2	t1p2r2_1st	n/a	27.09	8.07	prokaryotes	16S (V3-V4)	Illumina_Miseq	2023	2025	274,815
PRJEB85273	ENA	SAMEA117634292	ERS22989223	ERX13631713	ERR14231480	ftp.sra.ebi.ac.uk/vol1/run/ERR142/ERR14231480/T701-T5G-t1p2r3-1st-2nd-ex_S391_R1.fastq.gz;ftp.sra.ebi.ac.uk/vol1/run/ERR142/ERR14231480/T701-T5G-t1p2r3-1st-2nd-ex_S391_R2.fastq.gz	Control_South_biorep3	t1p2r3_1st_2nd	n/a	27.09	8.07	prokaryotes	16S (V3-V4)	Illumina_Miseq	2023	2025	256,220
PRJEB85273	ENA	SAMEA117634293	ERS22989224	ERX13631714	ERR14231481	ftp.sra.ebi.ac.uk/vol1/run/ERR142/ERR14231481/T701-T5H-t1p2r4-1st-2nd-ex_S392_R1.fastq.gz;ftp.sra.ebi.ac.uk/vol1/run/ERR142/ERR14231481/T701-T5H-t1p2r4-1st-2nd-ex_S392_R2.fastq.gz	Control_South_biorep4	t1p2r4_1st_2nd	n/a	27.09	8.07	prokaryotes	16S (V3-V4)	Illumina_Miseq	2023	2025	288,696
PRJEB85273	ENA	SAMEA117634294	ERS22989225	ERX13631715	ERR14231482	ftp.sra.ebi.ac.uk/vol1/run/ERR142/ERR14231482/T702-T5A-t2p1r1-1st_S393_R1.fastq.gz;ftp.sra.ebi.ac.uk/vol1/run/ERR142/ERR14231482/T702-T5A-t2p1r1-1st_S393_R2.fastq.gz	SACC_North_biorep1	t2p1r1_1st	n/a	30.93	7.8	prokaryotes	16S (V3-V4)	Illumina_Miseq	2023	2025	285,156
PRJEB85273	ENA	SAMEA117634295	ERS22989226	ERX13631716	ERR14231483	ftp.sra.ebi.ac.uk/vol1/run/ERR142/ERR14231483/T702-T5B-t2p1r2-1st_S394_R1.fastq.gz;ftp.sra.ebi.ac.uk/vol1/run/ERR142/ERR14231483/T702-T5B-t2p1r2-1st_S394_R2.fastq.gz	SACC_North_biorep2	t2p1r2_1st	n/a	30.93	7.8	prokaryotes	16S (V3-V4)	Illumina_Miseq	2023	2025	250,588
PRJEB85273	ENA	SAMEA117634296	ERS22989227	ERX13631717	ERR14231484	ftp.sra.ebi.ac.uk/vol1/run/ERR142/ERR14231484/T702-T5C-t2p1r3-1st_S395_R1.fastq.gz;ftp.sra.ebi.ac.uk/vol1/run/ERR142/ERR14231484/T702-T5C-t2p1r3-1st_S395_R2.fastq.gz	SACC_North_biorep3	t2p1r3_1st	n/a	30.93	7.8	prokaryotes	16S (V3-V4)	Illumina_Miseq	2023	2025	298,654
PRJEB85273	ENA	SAMEA117634297	ERS22989228	ERX13631718	ERR14231485	ftp.sra.ebi.ac.uk/vol1/run/ERR142/ERR14231485/T702-T5D-t2p1r4-1st-2nd-ex_S396_R1.fastq.gz;ftp.sra.ebi.ac.uk/vol1/run/ERR142/ERR14231485/T702-T5D-t2p1r4-1st-2nd-ex_S396_R2.fastq.gz	SACC_North_biorep4	t2p1r4_1st_2nd	n/a	30.93	7.8	prokaryotes	16S (V3-V4)	Illumina_Miseq	2023	2025	288,267
PRJEB85273	ENA	SAMEA117634298	ERS22989229	ERX13631719	ERR14231486	ftp.sra.ebi.ac.uk/vol1/run/ERR142/ERR14231486/T702-T5E-t2p2r1-1st_S397_R1.fastq.gz;ftp.sra.ebi.ac.uk/vol1/run/ERR142/ERR14231486/T702-T5E-t2p2r1-1st_S397_R2.fastq.gz	SACC_South_biorep1	t2p2r1_1st	n/a	30.93	7.8	prokaryotes	16S (V3-V4)	Illumina_Miseq	2023	2025	266,347
PRJEB85273	ENA	SAMEA117634299	ERS22989230	ERX13631720	ERR14231487	ftp.sra.ebi.ac.uk/vol1/run/ERR142/ERR14231487/T702-T5F-t2p2r2-1st-2nd-ex_S398_R1.fastq.gz;ftp.sra.ebi.ac.uk/vol1/run/ERR142/ERR14231487/T702-T5F-t2p2r2-1st-2nd-ex_S398_R2.fastq.gz	SACC_South_biorep2	t2p2r2_1st_2nd	n/a	30.93	7.8	prokaryotes	16S (V3-V4)	Illumina_Miseq	2023	2025	259,026
PRJEB85273	ENA	SAMEA117634300	ERS22989231	ERX13631721	ERR14231488	ftp.sra.ebi.ac.uk/vol1/run/ERR142/ERR14231488/T702-T5G-t2p2r3-1st-2nd-ex_S399_R1.fastq.gz;ftp.sra.ebi.ac.uk/vol1/run/ERR142/ERR14231488/T702-T5G-t2p2r3-1st-2nd-ex_S399_R2.fastq.gz	SACC_South_biorep3	t2p2r3_1st_2nd	n/a	30.93	7.8	prokaryotes	16S (V3-V4)	Illumina_Miseq	2023	2025	239,255
PRJEB85273	ENA	SAMEA117634301	ERS22989232	ERX13631722	ERR14231489	ftp.sra.ebi.ac.uk/vol1/run/ERR142/ERR14231489/T702-T5H-t2p2r4-1st_S400_R1.fastq.gz;ftp.sra.ebi.ac.uk/vol1/run/ERR142/ERR14231489/T702-T5H-t2p2r4-1st_S400_R2.fastq.gz	SACC_South_biorep4	t2p2r4_1st	n/a	30.93	7.8	prokaryotes	16S (V3-V4)	Illumina_Miseq	2023	2025	242,879
PRJEB85273	ENA	SAMEA117634302	ERS22989233	ERX13631723	ERR14231490	ftp.sra.ebi.ac.uk/vol1/run/ERR142/ERR14231490/T703-T5A-t3p1r1-1st-2nd-ex_S401_R1.fastq.gz;ftp.sra.ebi.ac.uk/vol1/run/ERR142/ERR14231490/T703-T5A-t3p1r1-1st-2nd-ex_S401_R2.fastq.gz	NACC_North_biorep1	t3p1r1_1st_2nd	n/a	29.61	7.8	prokaryotes	16S (V3-V4)	Illumina_Miseq	2023	2025	328,157
PRJEB85273	ENA	SAMEA117634303	ERS22989234	ERX13631724	ERR14231491	ftp.sra.ebi.ac.uk/vol1/run/ERR142/ERR14231491/T703-T5B-t3p1r2-1st-2nd-ex_S402_R1.fastq.gz;ftp.sra.ebi.ac.uk/vol1/run/ERR142/ERR14231491/T703-T5B-t3p1r2-1st-2nd-ex_S402_R2.fastq.gz	NACC_North_biorep2	t3p1r2_1st_2nd	n/a	29.61	7.8	prokaryotes	16S (V3-V4)	Illumina_Miseq	2023	2025	252,488
PRJEB85273	ENA	SAMEA117634305	ERS22989236	ERX13631726	ERR14231493	ftp.sra.ebi.ac.uk/vol1/run/ERR142/ERR14231493/T703-T5D-t3p1r4-1st_S404_R1.fastq.gz;ftp.sra.ebi.ac.uk/vol1/run/ERR142/ERR14231493/T703-T5D-t3p1r4-1st_S404_R2.fastq.gz	NACC_North_biorep4	t3p1r4_1st	n/a	29.61	7.8	prokaryotes	16S (V3-V4)	Illumina_Miseq	2023	2025	262,226
PRJEB85273	ENA	SAMEA117634306	ERS22989237	ERX13631727	ERR14231494	ftp.sra.ebi.ac.uk/vol1/run/ERR142/ERR14231494/T703-T5E-t3p2r1-1st_S405_R1.fastq.gz;ftp.sra.ebi.ac.uk/vol1/run/ERR142/ERR14231494/T703-T5E-t3p2r1-1st_S405_R2.fastq.gz	NACC_South_biorep1	t3p2r1_1st	n/a	29.61	7.8	prokaryotes	16S (V3-V4)	Illumina_Miseq	2023	2025	238,864
PRJEB85273	ENA	SAMEA117634307	ERS22989238	ERX13631728	ERR14231495	ftp.sra.ebi.ac.uk/vol1/run/ERR142/ERR14231495/T703-T5F-t3p2r2-1st_S406_R1.fastq.gz;ftp.sra.ebi.ac.uk/vol1/run/ERR142/ERR14231495/T703-T5F-t3p2r2-1st_S406_R2.fastq.gz	NACC_South_biorep2	t3p2r2_1st	n/a	29.61	7.8	prokaryotes	16S (V3-V4)	Illumina_Miseq	2023	2025	254,398
PRJEB85273	ENA	SAMEA117634308	ERS22989239	ERX13631729	ERR14231496	ftp.sra.ebi.ac.uk/vol1/run/ERR142/ERR14231496/T703-T5G-t3p2r3-1st_S407_R1.fastq.gz;ftp.sra.ebi.ac.uk/vol1/run/ERR142/ERR14231496/T703-T5G-t3p2r3-1st_S407_R2.fastq.gz	NACC_South_biorep3	t3p2r3_1st	n/a	29.61	7.8	prokaryotes	16S (V3-V4)	Illumina_Miseq	2023	2025	211,525
PRJEB85273	ENA	SAMEA117634309	ERS22989240	ERX13631730	ERR14231497	ftp.sra.ebi.ac.uk/vol1/run/ERR142/ERR14231497/T703-T5H-t3p2r4-1st_S408_R1.fastq.gz;ftp.sra.ebi.ac.uk/vol1/run/ERR142/ERR14231497/T703-T5H-t3p2r4-1st_S408_R2.fastq.gz	NACC_South_biorep4	t3p2r4_1st	n/a	29.61	7.8	prokaryotes	16S (V3-V4)	Illumina_Miseq	2023	2025	225,143
PRJEB85273	ENA	SAMEA117634310	ERS22989241	ERX13631731	ERR14231498	ftp.sra.ebi.ac.uk/vol1/run/ERR142/ERR14231498/T704-T5B-Tank1-1st-el_S410_R1.fastq.gz;ftp.sra.ebi.ac.uk/vol1/run/ERR142/ERR14231498/T704-T5B-Tank1-1st-el_S410_R2.fastq.gz	Control water	Tank1_1stel	n/a	27.09	8.07	prokaryotes	16S (V3-V4)	Illumina_Miseq	2023	2025	228,240
PRJEB85273	ENA	SAMEA117634311	ERS22989242	ERX13631732	ERR14231499	ftp.sra.ebi.ac.uk/vol1/run/ERR142/ERR14231499/T704-T5C-Tank2-1st-el_S411_R1.fastq.gz;ftp.sra.ebi.ac.uk/vol1/run/ERR142/ERR14231499/T704-T5C-Tank2-1st-el_S411_R2.fastq.gz	SACC water	Tank2_1stel	n/a	30.93	7.8	prokaryotes	16S (V3-V4)	Illumina_Miseq	2023	2025	238,129
PRJEB85273	ENA	SAMEA117634312	ERS22989243	ERX13631733	ERR14231500	ftp.sra.ebi.ac.uk/vol1/run/ERR142/ERR14231500/T704-T5D-Tank3-1st-el_S412_R1.fastq.gz;ftp.sra.ebi.ac.uk/vol1/run/ERR142/ERR14231500/T704-T5D-Tank3-1st-el_S412_R2.fastq.gz	NACC water	Tank3_1stel	n/a	29.61	7.8	prokaryotes	16S (V3-V4)	Illumina_Miseq	2023	2025	224,630
PRJEB85273	ENA	SAMEA117634313	ERS22989244	ERX13631734	ERR14231501	ftp.sra.ebi.ac.uk/vol1/run/ERR142/ERR14231501/T704-T5E-Negative-new-1st-el_S413_R1.fastq.gz;ftp.sra.ebi.ac.uk/vol1/run/ERR142/ERR14231501/T704-T5E-Negative-new-1st-el_S413_R2.fastq.gz	water extraction blank	Negative_new1st	n/a	28	8	prokaryotes	16S (V3-V4)	Illumina_Miseq	2023	2025	633
PRJEB85273	ENA	SAMEA117634314	ERS22989245	ERX13631735	ERR14231502	ftp.sra.ebi.ac.uk/vol1/run/ERR142/ERR14231502/T704-T5A-EB_S409_R1.fastq.gz;ftp.sra.ebi.ac.uk/vol1/run/ERR142/ERR14231502/T704-T5A-EB_S409_R2.fastq.gz	tissue extraction blank	EB	n/a	28	8	prokaryotes	16S (V3-V4)	Illumina_Miseq	2023	2025	544
PRJEB85273	ENA	SAMEA117634315	ERS22989246	ERX13631736	ERR14231503	ftp.sra.ebi.ac.uk/vol1/run/ERR142/ERR14231503/T704-T5F-16s-PCRbl_S414_R1.fastq.gz;ftp.sra.ebi.ac.uk/vol1/run/ERR142/ERR14231503/T704-T5F-16s-PCRbl_S414_R2.fastq.gz	16s_PCR blank	16s_PCRblank	n/a	28	8	prokaryotes	16S (V3-V4)	Illumina_Miseq	2023	2025	66
PRJNA1415251	SRA	SAMN54927523	SRS27899532	SRX31953842	SRR37004272	https://trace.ncbi.nlm.nih.gov/Traces/index.html?view=run_browser&acc=SRR37004272&display=download	Control_North_biorep1	t1p1r1_1st	NB01	27.09	8.07	eukaryotes	18S-ITS-28S	Oxford Nanopore Technology MinION	2023	2026	124,384
PRJNA1415251	SRA	SAMN54927524	SRS27899533	SRX31953843	SRR37004271	https://trace.ncbi.nlm.nih.gov/Traces/index.html?view=run_browser&acc=SRR37004271&display=download	Control_North_biorep2	t1p1r2_1st	NB02	27.09	8.07	eukaryotes	18S-ITS-28S	Oxford Nanopore Technology MinION	2023	2026	127,264
PRJNA1415251	SRA	SAMN54927525	SRS27899544	SRX31953854	SRR37004260	https://trace.ncbi.nlm.nih.gov/Traces/index.html?view=run_browser&acc=SRR37004260&display=download	Control_North_biorep3	t1p1r3_1st	NB03	27.09	8.07	eukaryotes	18S-ITS-28S	Oxford Nanopore Technology MinION	2023	2026	107,427
PRJNA1415251	SRA	SAMN54927526	SRS27899555	SRX31953865	SRR37004249	https://trace.ncbi.nlm.nih.gov/Traces/index.html?view=run_browser&acc=SRR37004249&display=download	Control_North_biorep4	t1p1r4_1st	NB04	27.09	8.07	eukaryotes	18S-ITS-28S	Oxford Nanopore Technology MinION	2023	2026	126,449
PRJNA1415251	SRA	SAMN54927527	SRS27899558	SRX31953868	SRR37004246	https://trace.ncbi.nlm.nih.gov/Traces/index.html?view=run_browser&acc=SRR37004246&display=download	Control_South_biorep1	t1p2r1_1st_2nd	NB05	27.09	8.07	eukaryotes	18S-ITS-28S	Oxford Nanopore Technology MinION	2023	2026	136,557
PRJNA1415251	SRA	SAMN54927528	SRS27899559	SRX31953869	SRR37004245	https://trace.ncbi.nlm.nih.gov/Traces/index.html?view=run_browser&acc=SRR37004245&display=download	Control_South_biorep2	t1p2r2_1st	NB06	27.09	8.07	eukaryotes	18S-ITS-28S	Oxford Nanopore Technology MinION	2023	2026	126,517
PRJNA1415251	SRA	SAMN54927529	SRS27899560	SRX31953870	SRR37004244	https://trace.ncbi.nlm.nih.gov/Traces/index.html?view=run_browser&acc=SRR37004244&display=download	Control_South_biorep3	t1p2r3_1st_2nd	NB07	27.09	8.07	eukaryotes	18S-ITS-28S	Oxford Nanopore Technology MinION	2023	2026	128,635
PRJNA1415251	SRA	SAMN54927530	SRS27899561	SRX31953871	SRR37004243	https://trace.ncbi.nlm.nih.gov/Traces/index.html?view=run_browser&acc=SRR37004243&display=download	Control_South_biorep4	t1p2r4_1st_2nd	NB08	27.09	8.07	eukaryotes	18S-ITS-28S	Oxford Nanopore Technology MinION	2023	2026	137,593
PRJNA1415251	SRA	SAMN54927531	SRS27899562	SRX31953872	SRR37004242	https://trace.ncbi.nlm.nih.gov/Traces/index.html?view=run_browser&acc=SRR37004242&display=download	SACC_North_biorep1	t2p1r1_1st	NB09	30.93	7.8	eukaryotes	18S-ITS-28S	Oxford Nanopore Technology MinION	2023	2026	102,370
PRJNA1415251	SRA	SAMN54927532	SRS27899563	SRX31953873	SRR37004241	https://trace.ncbi.nlm.nih.gov/Traces/index.html?view=run_browser&acc=SRR37004241&display=download	SACC_North_biorep2	t2p1r2_1st	NB10	30.93	7.8	eukaryotes	18S-ITS-28S	Oxford Nanopore Technology MinION	2023	2026	99,611
PRJNA1415251	SRA	SAMN54927533	SRS27899534	SRX31953844	SRR37004270	https://trace.ncbi.nlm.nih.gov/Traces/index.html?view=run_browser&acc=SRR37004270&display=download	SACC_North_biorep3	t2p1r3_1st	NB11	30.93	7.8	eukaryotes	18S-ITS-28S	Oxford Nanopore Technology MinION	2023	2026	130,094
PRJNA1415251	SRA	SAMN54927534	SRS27899535	SRX31953845	SRR37004269	https://trace.ncbi.nlm.nih.gov/Traces/index.html?view=run_browser&acc=SRR37004269&display=download	SACC_North_biorep4	t2p1r4_1st_2nd	NB12	30.93	7.8	eukaryotes	18S-ITS-28S	Oxford Nanopore Technology MinION	2023	2026	83,181
PRJNA1415251	SRA	SAMN54927535	SRS27899536	SRX31953846	SRR37004268	https://trace.ncbi.nlm.nih.gov/Traces/index.html?view=run_browser&acc=SRR37004268&display=download	SACC_South_biorep1	t2p2r1_1st	NB13	30.93	7.8	eukaryotes	18S-ITS-28S	Oxford Nanopore Technology MinION	2023	2026	112,743
PRJNA1415251	SRA	SAMN54927536	SRS27899537	SRX31953847	SRR37004267	https://trace.ncbi.nlm.nih.gov/Traces/index.html?view=run_browser&acc=SRR37004267&display=download	SACC_South_biorep2	t2p2r2_1st_2nd	NB14	30.93	7.8	eukaryotes	18S-ITS-28S	Oxford Nanopore Technology MinION	2023	2026	98,429
PRJNA1415251	SRA	SAMN54927537	SRS27899538	SRX31953848	SRR37004266	https://trace.ncbi.nlm.nih.gov/Traces/index.html?view=run_browser&acc=SRR37004266&display=download	SACC_South_biorep3	t2p2r3_1st_2nd	NB15	30.93	7.8	eukaryotes	18S-ITS-28S	Oxford Nanopore Technology MinION	2023	2026	84,902
PRJNA1415251	SRA	SAMN54927538	SRS27899539	SRX31953849	SRR37004265	https://trace.ncbi.nlm.nih.gov/Traces/index.html?view=run_browser&acc=SRR37004265&display=download	SACC_South_biorep4	t2p2r4_1st	NB16	30.93	7.8	eukaryotes	18S-ITS-28S	Oxford Nanopore Technology MinION	2023	2026	83,030
PRJNA1415251	SRA	SAMN54927539	SRS27899540	SRX31953850	SRR37004264	https://trace.ncbi.nlm.nih.gov/Traces/index.html?view=run_browser&acc=SRR37004264&display=download	NACC_North_biorep1	t3p1r1_1st_2nd	NB17	29.61	7.8	eukaryotes	18S-ITS-28S	Oxford Nanopore Technology MinION	2023	2026	117,295
PRJNA1415251	SRA	SAMN54927540	SRS27899541	SRX31953851	SRR37004263	https://trace.ncbi.nlm.nih.gov/Traces/index.html?view=run_browser&acc=SRR37004263&display=download	NACC_North_biorep2	t3p1r2_1st_2nd	NB18	29.61	7.8	eukaryotes	18S-ITS-28S	Oxford Nanopore Technology MinION	2023	2026	108,858
PRJNA1415251	SRA	SAMN54927541	SRS27899542	SRX31953852	SRR37004262	https://trace.ncbi.nlm.nih.gov/Traces/index.html?view=run_browser&acc=SRR37004262&display=download	NACC_North_biorep3	t3p1r3_1st_2nd	NB19	29.61	7.8	eukaryotes	18S-ITS-28S	Oxford Nanopore Technology MinION	2023	2026	107,304
PRJNA1415251	SRA	SAMN54927542	SRS27899543	SRX31953853	SRR37004261	https://trace.ncbi.nlm.nih.gov/Traces/index.html?view=run_browser&acc=SRR37004261&display=download	NACC_North_biorep4	t3p1r4_1st	NB20	29.61	7.8	eukaryotes	18S-ITS-28S	Oxford Nanopore Technology MinION	2023	2026	87,455
PRJNA1415251	SRA	SAMN54927543	SRS27899545	SRX31953855	SRR37004259	https://trace.ncbi.nlm.nih.gov/Traces/index.html?view=run_browser&acc=SRR37004259&display=download	NACC_South_biorep1	t3p2r1_1st	NB21	29.61	7.8	eukaryotes	18S-ITS-28S	Oxford Nanopore Technology MinION	2023	2026	78,501
PRJNA1415251	SRA	SAMN54927544	SRS27899546	SRX31953856	SRR37004258	https://trace.ncbi.nlm.nih.gov/Traces/index.html?view=run_browser&acc=SRR37004258&display=download	NACC_South_biorep2	t3p2r2_1st	NB22	29.61	7.8	eukaryotes	18S-ITS-28S	Oxford Nanopore Technology MinION	2023	2026	92,559
PRJNA1415251	SRA	SAMN54927545	SRS27899547	SRX31953857	SRR37004257	https://trace.ncbi.nlm.nih.gov/Traces/index.html?view=run_browser&acc=SRR37004257&display=download	NACC_South_biorep3	t3p2r3_1st	NB23	29.61	7.8	eukaryotes	18S-ITS-28S	Oxford Nanopore Technology MinION	2023	2026	71,590
PRJNA1415251	SRA	SAMN54927546	SRS27899548	SRX31953858	SRR37004256	https://trace.ncbi.nlm.nih.gov/Traces/index.html?view=run_browser&acc=SRR37004256&display=download	NACC_South_biorep4	t3p2r4_1st	NB24	29.61	7.8	eukaryotes	18S-ITS-28S	Oxford Nanopore Technology MinION	2023	2026	97,697
PRJNA1415251	SRA	SAMN54927547	SRS27899549	SRX31953859	SRR37004255	https://trace.ncbi.nlm.nih.gov/Traces/index.html?view=run_browser&acc=SRR37004255&display=download	tissue extraction blank	EB	NB25	28	8	eukaryotes	18S-ITS-28S	Oxford Nanopore Technology MinION	2023	2026	407
PRJNA1415251	SRA	SAMN54927548	SRS27899550	SRX31953860	SRR37004254	https://trace.ncbi.nlm.nih.gov/Traces/index.html?view=run_browser&acc=SRR37004254&display=download	Control water	Tank1_1st el	NB26	27.09	8.07	eukaryotes	18S-ITS-28S	Oxford Nanopore Technology MinION	2023	2026	131,630
PRJNA1415251	SRA	SAMN54927549	SRS27899551	SRX31953861	SRR37004253	https://trace.ncbi.nlm.nih.gov/Traces/index.html?view=run_browser&acc=SRR37004253&display=download	SACC water	Tank2_1st el	NB27	30.93	7.8	eukaryotes	18S-ITS-28S	Oxford Nanopore Technology MinION	2023	2026	105,374
PRJNA1415251	SRA	SAMN54927550	SRS27899552	SRX31953862	SRR37004252	https://trace.ncbi.nlm.nih.gov/Traces/index.html?view=run_browser&acc=SRR37004252&display=download	NACC water	Tank3_1st el	NB28	29.61	7.8	eukaryotes	18S-ITS-28S	Oxford Nanopore Technology MinION	2023	2026	109,638
PRJNA1415251	SRA	SAMN54927551	SRS27899553	SRX31953863	SRR37004251	https://trace.ncbi.nlm.nih.gov/Traces/index.html?view=run_browser&acc=SRR37004251&display=download	water extraction blank	Negative new 1st	NB29	28	8	eukaryotes	18S-ITS-28S	Oxford Nanopore Technology MinION	2023	2026	317
PRJNA1415251	SRA	SAMN54927552	SRS27899554	SRX31953864	SRR37004250	https://trace.ncbi.nlm.nih.gov/Traces/index.html?view=run_browser&acc=SRR37004250&display=download	16s_PCR blank	ITS_PCRblank	NB30	28	8	eukaryotes	18S-ITS-28S	Oxford Nanopore Technology MinION	2023	2026	346
PRJNA1415251	SRA	SAMN54927553	SRS27899556	SRX31953866	SRR37004248	https://trace.ncbi.nlm.nih.gov/Traces/index.html?view=run_browser&acc=SRR37004248&display=download	Control_South_biorep3_technicalRep2	t1p2r3_1st_2nd_replicate1	NB31	27.09	8.07	eukaryotes	18S-ITS-28S	Oxford Nanopore Technology MinION	2023	2026	108,585
PRJNA1415251	SRA	SAMN54927554	SRS27899557	SRX31953867	SRR37004247	https://trace.ncbi.nlm.nih.gov/Traces/index.html?view=run_browser&acc=SRR37004247&display=download	Control_South_biorep3_technicalRep3	t1p2r3_1st_2nd_replicate2	NB32	27.09	8.07	eukaryotes	18S-ITS-28S	Oxford Nanopore Technology MinION	2023	2026	120,505
